# Supplementary material for: α-Glucosidase Inhibition Mechanism and Anti-Hyperglycemic Effects of Flavonoids from Astragali Radix and Their Mixture Effects
Source: Pharmaceuticals (Basel). 2025 May 18;18(5):744. doi: 10.3390/ph18050744 (PMC12114633; doi:10.3390/ph18050744)
Supplement: Supplementary file 1 [file pharmaceuticals-18-00744-s001.zip]

Archive with 1 entries (1 files):
- pharmaceuticals-3635111-supplementary.pdf
